# Supplementary material for: In Vitro Degradation of Mg-Doped ZrO2 Bioceramics at the Interface with Xerostom® Saliva Substitute Gel
Source: Materials (Basel). 2023 Mar 28;16(7):2680. doi: 10.3390/ma16072680 (PMC10096315; doi:10.3390/ma16072680)
Supplement: Supplementary file 1 [file materials-16-02680-s001.zip]

Archive with 1 entries (1 files):
- materials-2299150-supplementary.pdf
